# Supplementary material for: Testicular Gap (CX43) and Tight Junction (OCLN, CLDN3, 5 and 11) Components in the Dog Are Affected by GnRH-Mediated Downregulation
Source: Animals (Basel). 2026 Jan 14;16(2):254. doi: 10.3390/ani16020254 (PMC12837560; doi:10.3390/ani16020254)
Supplement: Supplementary file 1 [file animals-16-00254-s001.zip]

Archive with 1 entries (1 files):
- animals-4031011-supplementary.pdf
